# Supplementary material for: Pharmacological analysis of transmission activation of two aphid-vectored plant viruses, turnip mosaic virus and cauliflower mosaic virus
Source: Sci Rep. 2019 Jun 28;9:9374. doi: 10.1038/s41598-019-45904-7 (PMC6599202; doi:10.1038/s41598-019-45904-7)
Supplement: Supplementary file 1 — Dataset 1 [file 41598_2019_45904_MOESM1_ESM.xlsx]

## Sheet: Calcium-ROS
log2 Expression Control/TuMV	Gene	Function
-0.624026	CML12	Calmodulin-like protein 12 [Source:UniProtKB/Swiss-Prot;Acc:P25071]
-0.630747	CPK4	Calcium-dependent protein kinase 4 [Source:UniProtKB/Swiss-Prot;Acc:Q38869]
-0.646951	TRX5	Thioredoxin H5 [Source:UniProtKB/Swiss-Prot;Acc:Q39241]
-0.67208	CRK37	Cysteine-rich receptor-like protein kinase 37 [Source:UniProtKB/Swiss-Prot;Acc:Q9XEC7]
-0.748152	CSD1	Superoxide dismutase [Cu-Zn] 1 [Source:UniProtKB/Swiss-Prot;Acc:P24704]
-0.850405	CRT1	Calreticulin-1 [Source:UniProtKB/Swiss-Prot;Acc:O04151]
-0.876231	PDIL2-1	Protein disulfide-isomerase like 2-1 [Source:UniProtKB/Swiss-Prot;Acc:O22263]
-0.986726	CRK4	Cysteine-rich receptor-like protein kinase 4 [Source:UniProtKB/Swiss-Prot;Acc:Q9LZU4]
-1.04046	CRT2	Calreticulin-2 [Source:UniProtKB/Swiss-Prot;Acc:Q38858]
-1.10848	CAM2	Calmodulin-5 [Source:UniProtKB/Swiss-Prot;Acc:Q682T9]
-1.26813	CRK14	cysteine-rich RLK (RECEPTOR-like protein kinase) 14 [Source:TAIR;Acc:AT4G23220]
-1.41741	CML37	Calcium-binding protein CML37 [Source:UniProtKB/Swiss-Prot;Acc:Q9FIH9]
-1.56307	CRT3	Calreticulin-3 [Source:UniProtKB/Swiss-Prot;Acc:O04153]
-1.6397	CRK45	Cysteine-rich receptor-like protein kinase 45 [Source:UniProtKB/Swiss-Prot;Acc:Q8GY82]
-1.65175	CRK7	CDPK-related kinase 7 [Source:UniProtKB/Swiss-Prot;Acc:Q9LET1]
-1.66263	DMR6	2-oxoglutarate (2OG) and Fe(II)-dependent oxygenase superfamily protein [Source:TAIR;Acc:AT5G24530]
-1.88885	CML47	Probable calcium-binding protein CML47 [Source:UniProtKB/Swiss-Prot;Acc:Q9SN89]
-2.02895	CRK8, ...	CRK8:cysteine-rich RLK (RECEPTOR-like protein kinase) 8 [Source:TAIR;Acc:AT4G23160], CRK6:CDPK-related kinase 6 [Source:UniProtKB/Swiss-Prot;Acc:Q9SG12]
-2.16471	CML45	Probable calcium-binding protein CML45 [Source:UniProtKB/Swiss-Prot;Acc:Q93Z27]
-3.01621	CML40	Probable calcium-binding protein CML40 [Source:UniProtKB/Swiss-Prot;Acc:Q9SGI8]
