# Supplementary material for: Pharmacological analysis of transmission activation of two aphid-vectored plant viruses, turnip mosaic virus and cauliflower mosaic virus
Source: Sci Rep. 2019 Jun 28;9:9374. doi: 10.1038/s41598-019-45904-7 (PMC6599202; doi:10.1038/s41598-019-45904-7)
Supplement: Supplementary file 2 — Dataset 2 [file 41598_2019_45904_MOESM2_ESM.xlsx]

## Sheet: TuMV
	Experiment 1								Experiment 2
	Control				Azide				Control				Azide
	Green (life cells)	Total cells	Life/Total (%)		Green (life cells)	Total cells	Life/Total (%)		Green (life cells)	Total cells	Life/Total (%)		Green (life cells)	Total cells	Life/Total (%)
	75	100	75		77	102	75.4902		95	126	75.3968		86	111	77.4775
	78	101	77.2277		86	112	76.7857		98	124	79.0323		87	116	75
	85	107	79.4393		98	120	81.6667		96	123	78.0488		90	122	73.7705
	73	94	77.6596		92	120	76.6667		101	131	77.0992		82	109	75.2294
	80	101	79.2079		93	119	78.1513		96	129	74.4186		115	144	79.8611
	84	109	77.0642		81	108	75		100	130	76.9231		102	129	79.0698
	84	108	77.7778		85	111	76.5766		103	132	78.0303		82	107	76.6355
	Mean viability		77.6252		Mean viability		77.191		Mean viability		76.9927		Mean viability		76.7205
	Note: 7 independent fields were counted per experiment

## Sheet: CaMV
	Experiment 1								Experiment 2
	Control				NEM				Control				NEM
	Green (life cells)	Total cells	Life/Total (%)		Green (life cells)	Total cells	Life/Total (%)		Green (life cells)	Total cells	Life/Total (%)		Green (life cells)	Total cells	Life/Total (%)
	92	117	78.6325		104	133	78.1955		94	124	75.8065		109	131	83.2061
	98	125	78.4		105	134	78.3582		96	123	78.0488		96	122	78.6885
	95	126	75.3968		102	131	77.8626		99	128	77.3438		106	130	81.5385
	104	132	78.7879		75	102	73.5294		104	136	76.4706		92	124	74.1935
	97	128	75.7812		83	104	79.8077		105	130	80.7692		97	128	75.7812
	94	128	73.4375		92	119	77.3109		117	141	82.9787		89	120	74.1667
	81	104	77.8846		91	119	76.4706		98	129	75.969		113	128	88.2812
	Mean viability		76.9029		Mean viability		77.3621		Mean viability		78.1981		Mean viability		79.408
	Note: 7 independent fields were counted per experiment
