# Supplementary material for: Pharmacological analysis of transmission activation of two aphid-vectored plant viruses, turnip mosaic virus and cauliflower mosaic virus
Source: Sci Rep. 2019 Jun 28;9:9374. doi: 10.1038/s41598-019-45904-7 (PMC6599202; doi:10.1038/s41598-019-45904-7)
Supplement: Supplementary file 3 — Dataset 3 [file 41598_2019_45904_MOESM3_ESM.xlsx]

## Sheet: LaCl3
Plant	Virus	Condition	Acquisition conditions	Test	Tester	Date	Infected plants	Inoculated plants
Turnip leaves	CaMV	control	2 min acquistion 1 aphid per test plant	1	Edwige	2018-01-30	11	20
Turnip leaves	CaMV	control	2 min acquistion 1 aphid per test plant	2	Jean-Luc	2018-01-30	8	20
Turnip leaves	CaMV	LaCl3	2 min acquistion 1 aphid per test plant	3	Edwige	2018-01-30	1	20
Turnip leaves	CaMV	LaCl3	2 min acquistion 1 aphid per test plant	4	Jean-Luc	2018-01-30	0	20
Turnip leaves	CaMV	control	2 min acquistion 1 aphid per test plant	5	Edwige	2018-01-30	6	20
Turnip leaves	CaMV	control	2 min acquistion 1 aphid per test plant	6	Jean-Luc	2018-01-30	7	20
Turnip leaves	CaMV	LaCl3	2 min acquistion 1 aphid per test plant	7	Edwige	2018-01-30	2	20
Turnip leaves	CaMV	LaCl3	2 min acquistion 1 aphid per test plant	8	Jean-Luc	2018-01-30	2	20
Turnip leaves	CaMV	control	2 min acquistion 1 aphid per test plant	9	Edwige	2018-01-30	7	20
Turnip leaves	CaMV	control	2 min acquistion 1 aphid per test plant	10	Jean-Luc	2018-01-30	7	20
Turnip leaves	CaMV	LaCl3	2 min acquistion 1 aphid per test plant	11	Edwige	2018-01-30	3	20
Turnip leaves	CaMV	LaCl3	2 min acquistion 1 aphid per test plant	12	Jean-Luc	2018-01-30	1	20
Turnip leaves	CaMV	control	2 min acquistion 1 aphid per test plant	1	Edwige	2018-02-06	5	20
Turnip leaves	CaMV	control	2 min acquistion 1 aphid per test plant	2	Alexandre	2018-02-06	4	20
Turnip leaves	CaMV	LaCl3	2 min acquistion 1 aphid per test plant	3	Edwige	2018-02-06	1	20
Turnip leaves	CaMV	LaCl3	2 min acquistion 1 aphid per test plant	4	Alexandre	2018-02-06	0	20
Turnip leaves	CaMV	control	2 min acquistion 1 aphid per test plant	5	Edwige	2018-02-06	5	20
Turnip leaves	CaMV	control	2 min acquistion 1 aphid per test plant	6	Alexandre	2018-02-06	6	20
Turnip leaves	CaMV	LaCl3	2 min acquistion 1 aphid per test plant	7	Edwige	2018-02-06	2	20
Turnip leaves	CaMV	LaCl3	2 min acquistion 1 aphid per test plant	8	Alexandre	2018-02-06	1	20
Turnip leaves	CaMV	control	2 min acquistion 1 aphid per test plant	9	Edwige	2018-02-06	6	20
Turnip leaves	CaMV	control	2 min acquistion 1 aphid per test plant	10	Alexandre	2018-02-06	6	20
Turnip leaves	CaMV	LaCl3	2 min acquistion 1 aphid per test plant	11	Edwige	2018-02-06	0	20
Turnip leaves	CaMV	LaCl3	2 min acquistion 1 aphid per test plant	12	Alexandre	2018-02-06	3	20
Turnip leaves	CaMV	control	2 min acquistion 1 aphid per test plant	1	Edwige	2018-02-13	7	20
Turnip leaves	CaMV	control	2 min acquistion 1 aphid per test plant	2	Alexandre	2018-02-13	6	20
Turnip leaves	CaMV	LaCl3	2 min acquistion 1 aphid per test plant	3	Edwige	2018-02-13	3	20
Turnip leaves	CaMV	LaCl3	2 min acquistion 1 aphid per test plant	4	Alexandre	2018-02-13	2	20
Turnip leaves	CaMV	control	2 min acquistion 1 aphid per test plant	5	Edwige	2018-02-13	13	20
Turnip leaves	CaMV	control	2 min acquistion 1 aphid per test plant	6	Alexandre	2018-02-13	8	20
Turnip leaves	CaMV	LaCl3	2 min acquistion 1 aphid per test plant	7	Edwige	2018-02-13	3	20
Turnip leaves	CaMV	LaCl3	2 min acquistion 1 aphid per test plant	8	Alexandre	2018-02-13	4	20
Turnip leaves	CaMV	control	2 min acquistion 1 aphid per test plant	9	Edwige	2018-02-13	8	20
Turnip leaves	CaMV	control	2 min acquistion 1 aphid per test plant	10	Alexandre	2018-02-13	7	20
Turnip leaves	CaMV	LaCl3	2 min acquistion 1 aphid per test plant	11	Edwige	2018-02-13	4	20
Turnip leaves	CaMV	LaCl3	2 min acquistion 1 aphid per test plant	12	Alexandre	2018-02-13	3	20

## Sheet: H2O2
Plant	Virus	Condition	Acquisition conditions	Test	Tester	Date	Infected plants	Inoculated plants
Turnip leaves	CaMV	control	2 min acquistion 1 aphid per test plant	1	Edwige	2018-02-06	5	20
Turnip leaves	CaMV	control	2 min acquistion 1 aphid per test plant	2	Alexandre	2018-02-06	4	20
Turnip leaves	CaMV	H2O2	2 min acquistion 1 aphid per test plant	3	Edwige	2018-02-06	9	20
Turnip leaves	CaMV	H2O2	2 min acquistion 1 aphid per test plant	4	Alexandre	2018-02-06	5	20
Turnip leaves	CaMV	control	2 min acquistion 1 aphid per test plant	5	Edwige	2018-02-06	5	20
Turnip leaves	CaMV	control	2 min acquistion 1 aphid per test plant	6	Alexandre	2018-02-06	6	20
Turnip leaves	CaMV	H2O2	2 min acquistion 1 aphid per test plant	7	Edwige	2018-02-06	7	20
Turnip leaves	CaMV	H2O2	2 min acquistion 1 aphid per test plant	8	Alexandre	2018-02-06	8	20
Turnip leaves	CaMV	control	2 min acquistion 1 aphid per test plant	9	Edwige	2018-02-06	6	20
Turnip leaves	CaMV	control	2 min acquistion 1 aphid per test plant	10	Alexandre	2018-02-06	6	20
Turnip leaves	CaMV	H2O2	2 min acquistion 1 aphid per test plant	11	Edwige	2018-02-06	8	20
Turnip leaves	CaMV	H2O2	2 min acquistion 1 aphid per test plant	12	Alexandre	2018-02-06	7	20
Turnip leaves	CaMV	control	2 min acquistion 1 aphid per test plant	1	Edwige	2018-02-13	7	20
Turnip leaves	CaMV	control	2 min acquistion 1 aphid per test plant	2	Alexandre	2018-02-13	6	20
Turnip leaves	CaMV	H2O2	2 min acquistion 1 aphid per test plant	3	Edwige	2018-02-13	13	20
Turnip leaves	CaMV	H2O2	2 min acquistion 1 aphid per test plant	4	Alexandre	2018-02-13	12	20
Turnip leaves	CaMV	control	2 min acquistion 1 aphid per test plant	5	Edwige	2018-02-13	13	20
Turnip leaves	CaMV	control	2 min acquistion 1 aphid per test plant	6	Alexandre	2018-02-13	8	20
Turnip leaves	CaMV	H2O2	2 min acquistion 1 aphid per test plant	7	Edwige	2018-02-13	7	20
Turnip leaves	CaMV	H2O2	2 min acquistion 1 aphid per test plant	8	Alexandre	2018-02-13	13	20
Turnip leaves	CaMV	control	2 min acquistion 1 aphid per test plant	9	Edwige	2018-02-13	8	20
Turnip leaves	CaMV	control	2 min acquistion 1 aphid per test plant	10	Alexandre	2018-02-13	7	20
Turnip leaves	CaMV	H2O2	2 min acquistion 1 aphid per test plant	11	Edwige	2018-02-13	14	20
Turnip leaves	CaMV	H2O2	2 min acquistion 1 aphid per test plant	12	Alexandre	2018-02-13	13	20
Turnip leaves	CaMV	control	2 min acquistion 1 aphid per test plant	1	Edwige	2018-02-21	7	20
Turnip leaves	CaMV	control	2 min acquistion 1 aphid per test plant	2	Edwige	2018-02-21	5	20
Turnip leaves	CaMV	H2O2	2 min acquistion 1 aphid per test plant	3	Edwige	2018-02-21	8	20
Turnip leaves	CaMV	H2O2	2 min acquistion 1 aphid per test plant	4	Edwige	2018-02-21	6	20
Turnip leaves	CaMV	control	2 min acquistion 1 aphid per test plant	5	Edwige	2018-02-21	6	20
Turnip leaves	CaMV	control	2 min acquistion 1 aphid per test plant	6	Edwige	2018-02-21	6	20
Turnip leaves	CaMV	H2O2	2 min acquistion 1 aphid per test plant	7	Edwige	2018-02-21	9	20
Turnip leaves	CaMV	H2O2	2 min acquistion 1 aphid per test plant	8	Edwige	2018-02-21	10	20
Turnip leaves	CaMV	control	2 min acquistion 1 aphid per test plant	9	Edwige	2018-02-21	7	20
Turnip leaves	CaMV	control	2 min acquistion 1 aphid per test plant	10	Edwige	2018-02-21	8	20
Turnip leaves	CaMV	H2O2	2 min acquistion 1 aphid per test plant	11	Edwige	2018-02-21	7	20
Turnip leaves	CaMV	H2O2	2 min acquistion 1 aphid per test plant	12	Edwige	2018-02-21	7	20

## Sheet: Wounding
Plant	Virus	Condition	Acquisition conditions	Test	Tester	Date	Infected plants	Inoculated plants
Turnip leaves	TuMV	control	2 min acquistion 1 aphid per test plant	1	Edwige	2018-04-04	5	20
Turnip leaves	TuMV	control	2 min acquistion 1 aphid per test plant	2	Edwige	2018-04-04	3	20
Turnip leaves	TuMV	wounding	2 min acquistion 1 aphid per test plant	3	Edwige	2018-04-04	10	20
Turnip leaves	TuMV	wounding	2 min acquistion 1 aphid per test plant	4	Edwige	2018-04-04	10	20
Turnip leaves	TuMV	control	2 min acquistion 1 aphid per test plant	5	Edwige	2018-04-04	4	20
Turnip leaves	TuMV	control	2 min acquistion 1 aphid per test plant	6	Edwige	2018-04-04	4	20
Turnip leaves	TuMV	wounding	2 min acquistion 1 aphid per test plant	7	Edwige	2018-04-04	12	20
Turnip leaves	TuMV	wounding	2 min acquistion 1 aphid per test plant	8	Edwige	2018-04-04	13	20
Turnip leaves	TuMV	control	2 min acquistion 1 aphid per test plant	9	Edwige	2018-04-04	3	20
Turnip leaves	TuMV	control	2 min acquistion 1 aphid per test plant	10	Edwige	2018-04-04	4	20
Turnip leaves	TuMV	wounding	2 min acquistion 1 aphid per test plant	11	Edwige	2018-04-04	11	20
Turnip leaves	TuMV	wounding	2 min acquistion 1 aphid per test plant	12	Edwige	2018-04-04	10	20
Turnip leaves	TuMV	control	2 min acquistion 1 aphid per test plant	1	Edwige	2018-03-28	6	20
Turnip leaves	TuMV	control	2 min acquistion 1 aphid per test plant	2	Edwige	2018-03-28	4	20
Turnip leaves	TuMV	wounding	2 min acquistion 1 aphid per test plant	3	Edwige	2018-03-28	15	20
Turnip leaves	TuMV	wounding	2 min acquistion 1 aphid per test plant	4	Edwige	2018-03-28	15	20
Turnip leaves	TuMV	control	2 min acquistion 1 aphid per test plant	5	Edwige	2018-03-28	4	20
Turnip leaves	TuMV	control	2 min acquistion 1 aphid per test plant	6	Edwige	2018-03-28	4	20
Turnip leaves	TuMV	wounding	2 min acquistion 1 aphid per test plant	7	Edwige	2018-03-28	11	20
Turnip leaves	TuMV	wounding	2 min acquistion 1 aphid per test plant	8	Edwige	2018-03-28	12	20
Turnip leaves	TuMV	control	2 min acquistion 1 aphid per test plant	9	Edwige	2018-03-28	5	20
Turnip leaves	TuMV	control	2 min acquistion 1 aphid per test plant	10	Edwige	2018-03-28	5	20
Turnip leaves	TuMV	wounding	2 min acquistion 1 aphid per test plant	11	Edwige	2018-03-28	10	20
Turnip leaves	TuMV	wounding	2 min acquistion 1 aphid per test plant	12	Edwige	2018-03-28	13	20
Turnip leaves	TuMV	control	2 min acquistion 1 aphid per test plant	1	Edwige	2018-03-21	4	20
Turnip leaves	TuMV	control	2 min acquistion 1 aphid per test plant	2	Sandrine	2018-03-21	4	20
Turnip leaves	TuMV	wounding	2 min acquistion 1 aphid per test plant	3	Edwige	2018-03-21	10	20
Turnip leaves	TuMV	wounding	2 min acquistion 1 aphid per test plant	4	Sandrine	2018-03-21	9	20
Turnip leaves	TuMV	control	2 min acquistion 1 aphid per test plant	5	Edwige	2018-03-21	6	20
Turnip leaves	TuMV	control	2 min acquistion 1 aphid per test plant	6	Sandrine	2018-03-21	4	20
Turnip leaves	TuMV	wounding	2 min acquistion 1 aphid per test plant	7	Edwige	2018-03-21	11	20
Turnip leaves	TuMV	wounding	2 min acquistion 1 aphid per test plant	8	Sandrine	2018-03-21	12	20
Turnip leaves	TuMV	control	2 min acquistion 1 aphid per test plant	9	Edwige	2018-03-21	3	20
Turnip leaves	TuMV	control	2 min acquistion 1 aphid per test plant	10	Sandrine	2018-03-21	4	20
Turnip leaves	TuMV	wounding	2 min acquistion 1 aphid per test plant	11	Edwige	2018-03-21	9	20
Turnip leaves	TuMV	wounding	2 min acquistion 1 aphid per test plant	12	Sandrine	2018-03-21	8	20
Turnip leaves	CaMV	control	2 min acquistion 1 aphid per test plant	1	Edwige	2018-04-04	9	20
Turnip leaves	CaMV	control	2 min acquistion 1 aphid per test plant	2	Edwige	2018-04-04	9	20
Turnip leaves	CaMV	wounding	2 min acquistion 1 aphid per test plant	3	Edwige	2018-04-04	6	20
Turnip leaves	CaMV	wounding	2 min acquistion 1 aphid per test plant	4	Edwige	2018-04-04	7	20
Turnip leaves	CaMV	control	2 min acquistion 1 aphid per test plant	5	Edwige	2018-04-04	8	20
Turnip leaves	CaMV	control	2 min acquistion 1 aphid per test plant	6	Edwige	2018-04-04	7	20
Turnip leaves	CaMV	wounding	2 min acquistion 1 aphid per test plant	7	Edwige	2018-04-04	6	20
Turnip leaves	CaMV	wounding	2 min acquistion 1 aphid per test plant	8	Edwige	2018-04-04	6	20
Turnip leaves	CaMV	control	2 min acquistion 1 aphid per test plant	9	Edwige	2018-04-04	6	20
Turnip leaves	CaMV	control	2 min acquistion 1 aphid per test plant	10	Edwige	2018-04-04	7	20
Turnip leaves	CaMV	wounding	2 min acquistion 1 aphid per test plant	11	Edwige	2018-04-04	7	20
Turnip leaves	CaMV	wounding	2 min acquistion 1 aphid per test plant	12	Edwige	2018-04-04	7	20
Turnip leaves	CaMV	control	2 min acquistion 1 aphid per test plant	1	Edwige	2018-03-28	8	20
Turnip leaves	CaMV	control	2 min acquistion 1 aphid per test plant	2	Edwige	2018-03-28	8	20
Turnip leaves	CaMV	wounding	2 min acquistion 1 aphid per test plant	3	Edwige	2018-03-28	7	20
Turnip leaves	CaMV	wounding	2 min acquistion 1 aphid per test plant	4	Edwige	2018-03-28	7	20
Turnip leaves	CaMV	control	2 min acquistion 1 aphid per test plant	5	Edwige	2018-03-28	13	20
Turnip leaves	CaMV	control	2 min acquistion 1 aphid per test plant	6	Edwige	2018-03-28	9	20
Turnip leaves	CaMV	wounding	2 min acquistion 1 aphid per test plant	7	Edwige	2018-03-28	5	20
Turnip leaves	CaMV	wounding	2 min acquistion 1 aphid per test plant	8	Edwige	2018-03-28	10	20
Turnip leaves	CaMV	control	2 min acquistion 1 aphid per test plant	9	Edwige	2018-03-28	9	20
Turnip leaves	CaMV	control	2 min acquistion 1 aphid per test plant	10	Edwige	2018-03-28	8	20
Turnip leaves	CaMV	wounding	2 min acquistion 1 aphid per test plant	11	Edwige	2018-03-28	6	20
Turnip leaves	CaMV	wounding	2 min acquistion 1 aphid per test plant	12	Edwige	2018-03-28	4	20
Turnip leaves	CaMV	control	2 min acquistion 1 aphid per test plant	1	Edwige	2018-03-21	6	20
Turnip leaves	CaMV	control	2 min acquistion 1 aphid per test plant	2	Sandrine	2018-03-21	2	20
Turnip leaves	CaMV	wounding	2 min acquistion 1 aphid per test plant	3	Edwige	2018-03-21	6	20
Turnip leaves	CaMV	wounding	2 min acquistion 1 aphid per test plant	4	Sandrine	2018-03-21	6	20
Turnip leaves	CaMV	control	2 min acquistion 1 aphid per test plant	5	Edwige	2018-03-21	10	20
Turnip leaves	CaMV	control	2 min acquistion 1 aphid per test plant	6	Sandrine	2018-03-21	5	20
Turnip leaves	CaMV	wounding	2 min acquistion 1 aphid per test plant	7	Edwige	2018-03-21	6	20
Turnip leaves	CaMV	wounding	2 min acquistion 1 aphid per test plant	8	Sandrine	2018-03-21	5	20
Turnip leaves	CaMV	control	2 min acquistion 1 aphid per test plant	9	Edwige	2018-03-21	7	20
Turnip leaves	CaMV	control	2 min acquistion 1 aphid per test plant	10	Sandrine	2018-03-21	4	20
Turnip leaves	CaMV	wounding	2 min acquistion 1 aphid per test plant	11	Edwige	2018-03-21	6	20
Turnip leaves	CaMV	wounding	2 min acquistion 1 aphid per test plant	12	Sandrine	2018-03-21	5	20

## Sheet: NEM
Plant	Virus	Condition	Acquisition conditions	Test	Tester	Date	Infected plants	Inoculated plants
Turnip protoplasts	CaMV	control	15 min acquistion 10 aphids per test plant	1	Edwige	2018-02-14	4	20
Turnip protoplasts	CaMV	control	15 min acquistion 10 aphids per test plant	2	Alexandre	2018-02-14	5	20
Turnip protoplasts	CaMV	NEM	15 min acquistion 10 aphids per test plant	3	Edwige	2018-02-14	2	20
Turnip protoplasts	CaMV	NEM	15 min acquistion 10 aphids per test plant	4	Alexandre	2018-02-14	3	20
Turnip protoplasts	CaMV	control	15 min acquistion 10 aphids per test plant	5	Edwige	2018-02-14	4	20
Turnip protoplasts	CaMV	control	15 min acquistion 10 aphids per test plant	6	Alexandre	2018-02-14	2	20
Turnip protoplasts	CaMV	NEM	15 min acquistion 10 aphids per test plant	7	Edwige	2018-02-14	8	20
Turnip protoplasts	CaMV	NEM	15 min acquistion 10 aphids per test plant	8	Alexandre	2018-02-14	10	20
Turnip protoplasts	CaMV	control	15 min acquistion 10 aphids per test plant	9	Edwige	2018-02-14	4	20
Turnip protoplasts	CaMV	control	15 min acquistion 10 aphids per test plant	10	Alexandre	2018-02-14	4	20
Turnip protoplasts	CaMV	NEM	15 min acquistion 10 aphids per test plant	11	Edwige	2018-02-14	1	20
Turnip protoplasts	CaMV	NEM	15 min acquistion 10 aphids per test plant	12	Alexandre	2018-02-14	5	20
Turnip protoplasts	CaMV	control	15 min acquistion 10 aphids per test plant	1	Edwige	2018-02-07	2	20
Turnip protoplasts	CaMV	control	15 min acquistion 10 aphids per test plant	2	Alexandre	2018-02-07	1	20
Turnip protoplasts	CaMV	NEM	15 min acquistion 10 aphids per test plant	3	Edwige	2018-02-07	3	20
Turnip protoplasts	CaMV	NEM	15 min acquistion 10 aphids per test plant	4	Alexandre	2018-02-07	3	20
Turnip protoplasts	CaMV	control	15 min acquistion 10 aphids per test plant	5	Edwige	2018-02-07	3	20
Turnip protoplasts	CaMV	control	15 min acquistion 10 aphids per test plant	6	Alexandre	2018-02-07	0	20
Turnip protoplasts	CaMV	NEM	15 min acquistion 10 aphids per test plant	7	Edwige	2018-02-07	2	20
Turnip protoplasts	CaMV	NEM	15 min acquistion 10 aphids per test plant	8	Alexandre	2018-02-07	0	20
Turnip protoplasts	CaMV	control	15 min acquistion 10 aphids per test plant	9	Edwige	2018-02-07	1	20
Turnip protoplasts	CaMV	control	15 min acquistion 10 aphids per test plant	10	Alexandre	2018-02-07	0	20
Turnip protoplasts	CaMV	NEM	15 min acquistion 10 aphids per test plant	11	Edwige	2018-02-07	2	20
Turnip protoplasts	CaMV	NEM	15 min acquistion 10 aphids per test plant	12	Alexandre	2018-02-07	3	20
Turnip protoplasts	CaMV	control	15 min acquistion 10 aphids per test plant	1	Edwige	2018-01-31	7	20
Turnip protoplasts	CaMV	control	15 min acquistion 10 aphids per test plant	2	Jean-Luc	2018-01-31	6	20
Turnip protoplasts	CaMV	NEM	15 min acquistion 10 aphids per test plant	3	Edwige	2018-01-31	5	20
Turnip protoplasts	CaMV	NEM	15 min acquistion 10 aphids per test plant	4	Jean-Luc	2018-01-31	8	20
Turnip protoplasts	CaMV	control	15 min acquistion 10 aphids per test plant	5	Edwige	2018-01-31	4	20
Turnip protoplasts	CaMV	control	15 min acquistion 10 aphids per test plant	6	Jean-Luc	2018-01-31	5	20
Turnip protoplasts	CaMV	NEM	15 min acquistion 10 aphids per test plant	7	Edwige	2018-01-31	4	20
Turnip protoplasts	CaMV	NEM	15 min acquistion 10 aphids per test plant	8	Jean-Luc	2018-01-31	4	20
Turnip protoplasts	CaMV	control	15 min acquistion 10 aphids per test plant	9	Edwige	2018-01-31	6	20
Turnip protoplasts	CaMV	control	15 min acquistion 10 aphids per test plant	10	Jean-Luc	2018-01-31	5	20
Turnip protoplasts	CaMV	NEM	15 min acquistion 10 aphids per test plant	11	Edwige	2018-01-31	6	20
Turnip protoplasts	CaMV	NEM	15 min acquistion 10 aphids per test plant	12	Jean-Luc	2018-01-31	6	20

## Sheet: Azide
Plant	Virus	Condition	Acquisition conditions	Test	Tester	Date	Infected plants	Inoculated plants
Turnip protoplasts	TuMV	control	15 min acquistion 10 aphids per test plant	1	Edwige	2015-06-30	5	20
Turnip protoplasts	TuMV	control	15 min acquistion 10 aphids per test plant	2	Jean-Luc	2015-06-30	5	20
Turnip protoplasts	TuMV	Azide	15 min acquistion 10 aphids per test plant	3	Edwige	2015-06-30	2	20
Turnip protoplasts	TuMV	Azide	15 min acquistion 10 aphids per test plant	4	Jean-Luc	2015-06-30	1	20
Turnip protoplasts	TuMV	control	15 min acquistion 10 aphids per test plant	5	Edwige	2015-06-30	6	20
Turnip protoplasts	TuMV	control	15 min acquistion 10 aphids per test plant	6	Jean-Luc	2015-06-30	4	20
Turnip protoplasts	TuMV	Azide	15 min acquistion 10 aphids per test plant	7	Edwige	2015-06-30	0	20
Turnip protoplasts	TuMV	Azide	15 min acquistion 10 aphids per test plant	8	Jean-Luc	2015-06-30	1	20
Turnip protoplasts	TuMV	control	15 min acquistion 10 aphids per test plant	9	Edwige	2015-06-30	5	20
Turnip protoplasts	TuMV	control	15 min acquistion 10 aphids per test plant	10	Jean-Luc	2015-06-30	7	20
Turnip protoplasts	TuMV	Azide	15 min acquistion 10 aphids per test plant	11	Edwige	2015-06-30	2	20
Turnip protoplasts	TuMV	Azide	15 min acquistion 10 aphids per test plant	12	Jean-Luc	2015-06-30	1	20
Turnip protoplasts	TuMV	control	15 min acquistion 10 aphids per test plant	1	Edwige	2016-03-15	6	20
Turnip protoplasts	TuMV	control	15 min acquistion 10 aphids per test plant	2	Jean-Luc	2016-03-15	5	20
Turnip protoplasts	TuMV	Azide	15 min acquistion 10 aphids per test plant	3	Edwige	2016-03-15	0	20
Turnip protoplasts	TuMV	Azide	15 min acquistion 10 aphids per test plant	4	Jean-Luc	2016-03-15	2	20
Turnip protoplasts	TuMV	control	15 min acquistion 10 aphids per test plant	5	Edwige	2016-03-15	6	20
Turnip protoplasts	TuMV	control	15 min acquistion 10 aphids per test plant	6	Jean-Luc	2016-03-15	6	20
Turnip protoplasts	TuMV	Azide	15 min acquistion 10 aphids per test plant	7	Edwige	2016-03-15	2	20
Turnip protoplasts	TuMV	Azide	15 min acquistion 10 aphids per test plant	8	Jean-Luc	2016-03-15	0	20
Turnip protoplasts	TuMV	control	15 min acquistion 10 aphids per test plant	9	Edwige	2016-03-15	7	20
Turnip protoplasts	TuMV	control	15 min acquistion 10 aphids per test plant	10	Jean-Luc	2016-03-15	4	20
Turnip protoplasts	TuMV	Azide	15 min acquistion 10 aphids per test plant	11	Edwige	2016-03-15	0	20
Turnip protoplasts	TuMV	Azide	15 min acquistion 10 aphids per test plant	12	Jean-Luc	2016-03-15	1	20
Turnip protoplasts	TuMV	control	15 min acquistion 10 aphids per test plant	1	Edwige	2018-05-15	7	20
Turnip protoplasts	TuMV	control	15 min acquistion 10 aphids per test plant	2	Edwige	2018-05-15	5	20
Turnip protoplasts	TuMV	Azide	15 min acquistion 10 aphids per test plant	3	Edwige	2018-05-15	0	20
Turnip protoplasts	TuMV	Azide	15 min acquistion 10 aphids per test plant	4	Edwige	2018-05-15	0	20
Turnip protoplasts	TuMV	control	15 min acquistion 10 aphids per test plant	5	Edwige	2018-05-15	8	20
Turnip protoplasts	TuMV	control	15 min acquistion 10 aphids per test plant	6	Edwige	2018-05-15	4	20
Turnip protoplasts	TuMV	Azide	15 min acquistion 10 aphids per test plant	7	Edwige	2018-05-15	1	20
Turnip protoplasts	TuMV	Azide	15 min acquistion 10 aphids per test plant	8	Edwige	2018-05-15	1	20
Turnip protoplasts	TuMV	control	15 min acquistion 10 aphids per test plant	9	Edwige	2018-05-15	5	20
Turnip protoplasts	TuMV	control	15 min acquistion 10 aphids per test plant	10	Edwige	2018-05-15	6	20
Turnip protoplasts	TuMV	Azide	15 min acquistion 10 aphids per test plant	11	Edwige	2018-05-15	2	20
Turnip protoplasts	TuMV	Azide	15 min acquistion 10 aphids per test plant	12	Edwige	2018-05-15	0	20
